# Supplementary material for: Patterns of Midichloria infection in avian-borne African ticks and their trans-Saharan migratory hosts
Source: Parasit Vectors. 2018 Feb 22;11:106. doi: 10.1186/s13071-018-2669-z (PMC5824480; doi:10.1186/s13071-018-2669-z)
Supplement: Supplementary file 4 — Aligned Midichloria sequences obtained in this study (FASTA). (TXT 31 kb) [file 13071_2018_2669_MOESM4_ESM.txt]

>HM1_Hyalomma_marginatum_INTF_782R
-------------------TGCAGTGCGAAATAACAGTTGGAAGCAATTGCTAATGTCGC
ATATAGCCGAGAGGTGAAAGATTTATCGCTGCAAGACGAGCCCATGCAGGATTAGCTAGT
TGGTGGGGTAATGGCTCACCAAGGCAACGATCTTTAGTTGGTCTGAGAGGATGATCAGCC
ACACTGGAACTGAGACACGGTCCAGACTCCTACGGGAGGCAGCAGTGGGGAATATTGGAC
AATGGGCGTAAGCCTGATCCAGCGACGCCGCGTGAGTGAAGAAGGCCTTCGGGTTGTAAA
GTTCTTTTAGTGGGGAAGATAATGACGGTACCCACAGAAAAAGCCCCGGCTAACTTCGTG
CCAGCAGCCGCGGTAATACGAAGGGGGCTAGCGTTACTCGGAATTATTGGGCGTAAAGCG
TGCGTAGGCTGCTTAGTAAGTCAAAAGTGAAAGCCTTGGGCTCAACCTAAGAATTGCTTT
TGAAACTACTAAGCTTGAGTACTGTAGGGGGTAGCGGAACTCCTAGTGTAGGGGTGAAAT
TCGTAGATATTAGGAGGAACACCGGAGGCGAAAGCGGTTATCTGGACAGTCACTGACGCT
GTTGCACGAAAGCGTGGGGAGCAAACAGGATTAGATA-----------------------
------------------------------------------------------------
------------------------------------------------------------
------------------------------------------------------------
------------------------------------------------------------
------------------------------------------------------------
------------------------------------------------------------
----------------------------------------------
>HM2_Hyalomma_marginatum_INTF_782R
------------------------------ATAACAGTTGGAAGCAATTGCTAATGTCGC
ATATAGCCGAGAGGTGAAAGATTTATCGCTGCAAGACGAGCCCATGCAGGATTAGCTAGT
TGGTGGGGTAATGGCTCACCAAGGCAACGATCTTTAGTTGGTCTGAGAGGATGATCAGCC
ACACTGGAACTGAGACACGGTCCAGACTCCTACGGGAGGCAGCAGTGGGGAATATTGGAC
AATGGGCGTAAGCCTGATCCAGCGACGCCGCGTGAGTGAAGAAGGCCTTCGGGTTGTAAA
GTTCTTTTAGTGGGGAAGATAATGACGGTACCCACAGAAAAAGCCCCGGCTAACTTCGTG
CCAGCAGCCGCGGTAATACGAAGGGGGCTAGCGTTACTCGGAATTATTGGGCGTAAAGCG
TGCGTAGGCTGCTTAGTAAGTCAAAAGTGAAAGCCTTGGGCTCAACCTAAGAATTGCTTT
TGAAACTACTAAGCTTGAGTACTGTAGGGGGTAGCGGAACTCCTAGTGTAGGGGTGAAAT
TCGTAGATATTAGGAGGAACACCGGAGGCGAAAGCGGTTATCTGGACAGTCACTGACGCT
GTTGCACGAAAGCGTGGGGAGCAAACAGGATTAG--------------------------
------------------------------------------------------------
------------------------------------------------------------
------------------------------------------------------------
------------------------------------------------------------
------------------------------------------------------------
------------------------------------------------------------
----------------------------------------------
>HM3_Hyalomma_marginatum_INTF_782R
-------------------TGCAGTGCGAAATAACAGTTGGAAGCAATTGCTAATGTCGC
ATATAGCCGAGAGGTGAAAGATTTATCGCTGCAAGACGAGCCCATGCAGGATTAGCTAGT
TGGTGGGGTAATGGCTCACCAAGGCAACGATCTTTAGTTGGTCTGAGAGGATGATCAGCC
ACACTGGAACTGAGACACGGTCCAGACTCCTACGGGAGGCAGCAGTGGGGAATATTGGAC
AATGGGCGTAAGCCTGATCCAGCGACGCCGCGTGAGTGAAGAAGGCCTTCGGGTTGTAAA
GTTCTTTTAGTGGGGAAGATAATGACGGTACCCACAGAAAAAGCCCCGGCTAACTTCGTG
CCAGCAGCCGCGGTAATACGAAGGGGGCTAGCGTTACTCGGAATTATTGGGCGTAAAGCG
TGCGTAGGCTGCTTAGTAAGTCAAAAGTGAAAGCCTTGGGCTCAACCTAAGAATTGCTTT
TGAAACTACTAAGCTTGAGTACTGTAGGGGGTAGCGGAACTCCTAGTGTAGGGGTGAAAT
TCGTAGATATTAGGAGGAACACCGGAGGCGAAAGCGGTTATCTGGACAGTCACTGACGCT
GTTGCACGAAAGCGTGGGGAGCAAACAGGATT----------------------------
------------------------------------------------------------
------------------------------------------------------------
------------------------------------------------------------
------------------------------------------------------------
------------------------------------------------------------
------------------------------------------------------------
----------------------------------------------
>HM4_Hyalomma_marginatum_INTF_782R
------------------TTGCAGTGCGAAATAACAGTTGGAAGCAATTGCTAATGTCGC
ATATAGCCGAGAGGTGAAAGATTTATCGCTGCAAGACGAGCCCATGCAGGATTAGCTAGT
TGGTGGGGTAATGGCTCACCAAGGCAACGATCTTTAGTTGGTCTGAGAGGATGATCAGCC
ACACTGGAACTGAGACACGGTCCAGACTCCTACGGGAGGCAGCAGTGGGGAATATTGGAC
AATGGGCGTAAGCCTGATCCAGCGACGCCGCGTGAGTGAAGAAGGCCTTCGGGTTGTAAA
GTTCTTTTAGTGGGGAAGATAATGACGGTACCCACAGAAAAAGCCCCGGCTAACTTCGTG
CCAGCAGCCGCGGTAATACGAAGGGGGCTAGCGTTACTCGGAATTATTGGGCGTAAAGCG
TGCGTAGGCTGCTTAGTAAGTCAAAAGTGAAAGCCTTGGGCTCAACCTAAGAATTGCTTT
TGAAACTACTAAGCTTGAGTACTGTAGGGGGTAGCGGAACTCCTAGTGTAGGGGTGAAAT
TCGTAGATATTAGGAGGAACACCGGAGGCGAAAGCGGTTATCTGGACAGTCACTGACGCT
GTTGCACGAAAGCGTGGGGAGCAAACAGGATTAGATA-----------------------
------------------------------------------------------------
------------------------------------------------------------
------------------------------------------------------------
------------------------------------------------------------
------------------------------------------------------------
------------------------------------------------------------
----------------------------------------------
>HM21_Hyalomma_marginatum_INTF_782R
----------AATCTACCTTGCAGTGCGAAATAACAGTTGGAAGCAATTGCTAATGTCGC
ATATAGCCGAGAGGTGAAAGATTTATCGCTGCAAGACGAGCCCATGCAGGATTAGCTAGT
TGGTGGGGTAATGGCTCACCAAGGCAACGATCTTTAGTTGGTCTGAGAGGATGATCAGCC
ACACTGGAACTGAGACACGGTCCAGACTCCTACGGGAGGCAGCAGTGGGGAATATTGGAC
AATGGGCGTAAGCCTGATCCAGCGACGCCGCGTGAGTGAAGAAGGCCTTCGGGTTGTAAA
GTTCTTTTAGTGGGGAAGATAATGACGGTACCCACAGAAAAAGCCCCGGCTAACTTCGTG
CCAGCAGCCGCGGTAATACGAAGGGGGCTAGCGTTACTCGGAATTATTGGGCGTAAAGCG
TGCGTAGGCTGCTTAGTAAGTCAAAAGTGAAAGCCTTGGGCTCAACCTAAGAATTGCTTT
TGAAACTACTAAGCTTGAGTACTGTAGGGGGTAGCGGAACTCCTAGTGTAGGGGTGAAAT
TCGTAGATATTAGGAGGAACACCGGAGGCGAAAGCGGTTATCTGGACAGTCACTGACGCT
GTTGCACGAAAGCGTGGGGAGCAAACAGGATTAGATA-----------------------
------------------------------------------------------------
------------------------------------------------------------
------------------------------------------------------------
------------------------------------------------------------
------------------------------------------------------------
------------------------------------------------------------
----------------------------------------------
>HM22_Hyalomma_marginatum_INTF
-------------------------------------------------GCT-ATGTCGC
ATATAGCCGAGAGGTGAAAGATTTATCGCTGCAAGACGAGCCCATGCAGGATTAGCTAGT
TGGTGGGGTAATGGCTCACCAAGGCAACGATCTTTAGTTGGTCTGAGAGGATGATCAGCC
ACACTGGAACTGAGACACGGTCCAGACTCCTACGGGAGGCAGCAGTGGGGAATATTGGAC
AATGGGCGTAAGCCTGATCCAGCGACGCCGCGTGAGTGAAGAAGGCCTTCGGGTTGTAAA
GTTCTTTTAGTGGGGAAGATAATGACGGTACCCACAGAAAAAGCCCCGGCTAACTTCGTG
CCAGCAGCCGCGGTAATACGAAGGGGGCTAGCGTTACTCGGAATTATTGGGCGTAAAGCG
TGCGTAGGCTGCTTAGTAAGTCAAAAGTGAAAGCCTTGGGCTCAACCTAAGAATTGCTTT
TGAAACTACTAAGCTTGAGTACTGTAGGGGGTAGCGGAACTCCTAGTGTAGGGGTGAAAT
TCGTAGATATTAGGAGGAACACCGGAGGCGAAAGCGGTTATCTGGACAG-----------
------------------------------------------------------------
------------------------------------------------------------
------------------------------------------------------------
------------------------------------------------------------
------------------------------------------------------------
------------------------------------------------------------
------------------------------------------------------------
----------------------------------------------
>HM23_Hyalomma_marginatum_INTF_782R
TGTACATGGGAATCTACCTTGCAGTGCGAAATAACAGTTGGAAGCAATTGCTAATGTCGC
ATATAGCCGAGAGGTGAAAGATTTATCGCTGCAAGACGAGCCCATGCAGGATTAGCTAGT
TGGTGGGGTAATGGCTCACCAAGGCAACGATCTTTAGTTGGTCTGAGAGGATGATCAGCC
ACACTGGAACTGAGACACGGTCCAGACTCCTACGGGAGGCAGCAGTGGGGAATATTGGAC
AATGGGCGTAAGCCTGATCCAGCGACGCCGCGTGAGTGAAGAAGGCCTTCGGGTTGTAAA
GTTCTTTTAGTGGGGAAGATAATGACGGTACCCACAGAAAAAGCCCCGGCTAACTTCGTG
CCAGCAGCCGCGGTAATACGAAGGGGGCTAGCGTTACTCGGAATTATTGGGCGTAAAGCG
TGCGTAGGCTGCTTAGTAAGTCAAAAGTGAAAGCCTTGGGCTCAACCTAAGAATTGCTTT
TGAAACTACTAAGCTTGAGTACTGTAGGGGGTAGCGGAACTCCTAGTGTAGGGGTGAAAT
TCGTAGATATTAGGAGGAACACCGGAGGCGAAAGCGGTTATCTGGACAGTCACTGACGCT
GTTGCACGAAAGCGTGGGGAGCAAACAGGATTAGATA-----------------------
------------------------------------------------------------
------------------------------------------------------------
------------------------------------------------------------
------------------------------------------------------------
------------------------------------------------------------
------------------------------------------------------------
----------------------------------------------
>HM24_Hyalomma_marginatum_INTF_782R
----------------CCTTGCAGTGCGAAATAACAGTTGGAAGCAATTGCTAATGTCGC
ATATAGCCGAGAGGTGAAAGATTTATCGCTGCAAGACGAGCCCATGCAGGATTAGCTAGT
TGGTGGGGTAATGGCTCACCAAGGCAACGATCTTTAGTTGGTCTGAGAGGATGATCAGCC
ACACTGGAACTGAGACACGGTCCAGACTCCTACGGGAGGCAGCAGTGGGGAATATTGGAC
AATGGGCGTAAGCCTGATCCAGCGACGCCGCGTGAGTGAAGAAGGCCTTCGGGTTGTAAA
GTTCTTTTAGTGGGGAAGATAATGACGGTACCCACAGAAAAAGCCCCGGCTAACTTCGTG
CCAGCAGCCGCGGTAATACGAAGGGGGCTAGCGTTACTCGGAATTATTGGGCGTAAAGCG
TGCGTAGGCTGCTTAGTAAGTCAAAAGTGAAAGCCTTGGGCTCAACCTAAGAATTGCTTT
TGAAACTACTAAGCTTGAGTACTGTAGGGGGTAGCGGAACTCCTAGTGTAGGGGTGAAAT
TCGTAGATATTAGGAGGAACACCGGAGGCGAAAGCGGTTATCTGGACAGTCACTGACGCT
GTTGCACGAAAGCGTGGGGAGCAAACAGGATTAGATA-----------------------
------------------------------------------------------------
------------------------------------------------------------
------------------------------------------------------------
------------------------------------------------------------
------------------------------------------------------------
------------------------------------------------------------
----------------------------------------------
>HM26_Hyalomma_marginatum_INTF_782R
---------------------------GAAATAACAGTTGGAAGCAATTGCTAATGTCGC
ATATAGCCGAGAGGTGAAAGATTTATCGCTGCAAGACGAGCCCATGCAGGATTAGCTAGT
TGGTGGGGTAATGGCTCACCAAGGCAACGATCTTTAGTTGGTCTGAGAGGATGATCAGCC
ACACTGGAACTGAGACACGGTCCAGACTCCTACGGGAGGCAGCAGTGGGGAATATTGGAC
AATGGGCGTAAGCCTGATCCAGCGACGCCGCGTGAGTGAAGAAGGCCTTCGGGTTGTAAA
GTTCTTTTAGTGGGGAAGATAATGACGGTACCCACAGAAAAAGCCCCGGCTAACTTCGTG
CCAGCAGCCGCGGTAATACGAAGGGGGCTAGCGTTACTCGGAATTATTGGGCGTAAAGCG
TGCGTAGGCTGCTTAGTAAGTCAAAAGTGAAAGCCTTGGGCTCAACCTAAGAATTGCTTT
TGAAACTACTAAGCTTGAGTACTGTAGGGGGTAGCGGAACTCCTAGTGTAGGGGTGAAAT
TCGTAGATATTAGGAGGAACACCGGAGGCGAAAGCGGTTATCTGGACAGTCACTGACGCT
GTTGCACGAAAGCGTGGGGAGCAAACAGGATTAGATA-----------------------
------------------------------------------------------------
------------------------------------------------------------
------------------------------------------------------------
------------------------------------------------------------
------------------------------------------------------------
------------------------------------------------------------
----------------------------------------------
>HM27_Hyalomma_marginatum_INTF_782R
------------------------------------------------TGCT-ATGTCGC
ATATAGCCGAGAGGTGAAAGATTTATCGCTGCAAGACGAGCCCATGCAGGATTAGCTAGT
TGGTGGGGTAATGGCTCACCAAGGCAACGATCTTTAGTTGGTCTGAGAGGATGATCAGCC
ACACTGGAACTGAGACACGGTCCAGACTCCTACGGGAGGCAGCAGTGGGGAATATTGGAC
AATGGGCGTAAGCCTGATCCAGCGACGCCGCGTGAGTGAAGAAGGCCTTCGGGTTGTAAA
GTTCTTTTAGTGGGGAAGATAATGACGGTACCCACAGAAAAAGCCCCGGCTAACTTCGTG
CCAGCAGCCGCGGTAATACGAAGGGGGCTAGCGTTACTCGGAATTATTGGGCGTAAAGCG
TGCGTAGGCTGCTTAGTAAGTCAAAAGTGAAAGCCTTGGGCTCAACCTAAGAATTGCTTT
TGAAACTACTAAGCTTGAGTACTGTAGGGGGTAGCGGAACTCCTAGTGTAGGGGTGAAAT
TCGTAGATATTAGGAGGAACACCGGAGGCGAAAGCGGTTATCTGGACAGTCACTGACGCT
GTTGCACGAAAGCGTGGGGAGCAAACAGGATTAGATA-----------------------
------------------------------------------------------------
------------------------------------------------------------
------------------------------------------------------------
------------------------------------------------------------
------------------------------------------------------------
------------------------------------------------------------
----------------------------------------------
>HM28_Hyalomma_marginatum_INTF_782R
-------------------------------------------------GCT-ATGTCGC
ATATAGCCGAGAGGTGAAAGATTTATCGCTGCAAGACGAGCCCATGCAGGATTAGCTAGT
TGGTGGGGTAATGGCTCACCAAGGCAACGATCTTTAGTTGGTCTGAGAGGATGATCAGCC
ACACTGGAACTGAGACACGGTCCAGACTCCTACGGGAGGCAGCAGTGGGGAATATTGGAC
AATGGGCGTAAGCCTGATCCAGCGACGCCGCGTGAGTGAAGAAGGCCTTCGGGTTGTAAA
GTTCTTTTAGTGGGGAAGATAATGACGGTACCCACAGAAAAAGCCCCGGCTAACTTCGTG
CCAGCAGCCGCGGTAATACGAAGGGGGCTAGCGTTACTCGGAATTATTGGGCGTAAAGCG
TGCGTAGGCTGCTTAGTAAGTCAAAAGTGAAAGCCTTGGGCTCAACCTAAGAATTGCTTT
TGAAACTACTAAGCTTGAGTACTGTAGGGGGTAGCGGAACTCCTAGTGTAGGGGTGAAAT
TCGTAGATATTAGGAGGAACACCGGAGGCGAAAGCGGTTATCTGGACAGTCACTGACGCT
GTTGCACGAAAGCGTGGGGAGCAAACAGGA------------------------------
------------------------------------------------------------
------------------------------------------------------------
------------------------------------------------------------
------------------------------------------------------------
------------------------------------------------------------
------------------------------------------------------------
----------------------------------------------
>HM29_Hyalomma_marginatum_INTF_782R
------------------------------------------------TGCT-ATGTCGC
ATATAGCCGAGAGGTGAAAGATTTATCGCTGCAAGACGAGCCCATGCAGGATTAGCTAGT
TGGTGGGGTAATGGCTCACCAAGGCAACGATCTTTAGTTGGTCTGAGAGGATGATCAGCC
ACACTGGAACTGAGACACGGTCCAGACTCCTACGGGAGGCAGCAGTGGGGAATATTGGAC
AATGGGCGTAAGCCTGATCCAGCGACGCCGCGTGAGTGAAGAAGGCCTTCGGGTTGTAAA
GTTCTTTTAGTGGGGAAGATAATGACGGTACCCACAGAAAAAGCCCCGGCTAACTTCGTG
CCAGCAGCCGCGGTAATACGAAGGGGGCTAGCGTTACTCGGAATTATTGGGCGTAAAGCG
TGCGTAGGCTGCTTAGTAAGTCAAAAGTGAAAGCCTTGGGCTCAACCTAAGAATTGCTTT
TGAAACTACTAAGCTTGAGTACTGTAGGGGGTAGCGGAACTCCTAGTGTAGGGGTGAAAT
TCGTAGATATTAGGAGGAACACCGGAGGCGAAAGCGGTTATCTGGACAGTCACTGACGCT
GTTGCACGAAAGCGTGGGGAGCAAACAGGATTAGATA-----------------------
------------------------------------------------------------
------------------------------------------------------------
------------------------------------------------------------
------------------------------------------------------------
------------------------------------------------------------
------------------------------------------------------------
----------------------------------------------
>HM30_Hyalomma_marginatum_INTF_782R
-------------------------------------------------GCT-ATGTCGC
ATATAGCCGAGAGGTGAAAGATTTATCGCTGCAAGACGAGCCCATGCAGGATTAGCTAGT
TGGTGGGGTAATGGCTCACCAAGGCAACGATCTTTAGTTGGTCTGAGAGGATGATCAGCC
ACACTGGAACTGAGACACGGTCCAGACTCCTACGGGAGGCAGCAGTGGGGAATATTGGAC
AATGGGCGTAAGCCTGATCCAGCGACGCCGCGTGAGTGAAGAAGGCCTTCGGGTTGTAAA
GTTCTTTTAGTGGGGAAGATAATGACGGTACCCACAGAAAAAGCCCCGGCTAACTTCGTG
CCAGCAGCCGCGGTAATACGAAGGGGGCTAGCGTTACTCGGAATTATTGGGCGTAAAGCG
TGCGTAGGCTGCTTAGTAAGTCAAAAGTGAAAGCCTTGGGCTCAACCTAAGAATTGCTTT
TGAAACTACTAAGCTTGAGTACTGTAGGGGGTAGCGGAACTCCTAGTGTAGGGGTGAAAT
TCGTAGATATTAGGAGGAACACCGGAGGCGAAAGCGGTTATCTGGACAGTCACTGACGCT
GTTGCACGAAAGCGTGGGGAGCAAACAGGATTAGATA-----------------------
------------------------------------------------------------
------------------------------------------------------------
------------------------------------------------------------
------------------------------------------------------------
------------------------------------------------------------
------------------------------------------------------------
----------------------------------------------
>Hm307_Hyalomma_marginatum_782R
--------------TACCTTGCAGTGCGAAATAACAGTTGGAAGCAATTGCTAATGTCGC
ATATAGCCGAGAGGTGAAAGATTTATCGCTGCAAGACGAGCCCATGCAGGATTAGCTAGT
TGGTGGGGTAATGGCTCACCAAGGCAACGATCTTTAGTTGGTCTGAGAGGATGATCAGCC
ACACTGGAACTGAGACACGGTCCAGACTCCTACGGGAGGCAGCAGTGGGGAATATTGGAC
AATGGGCGTAAGCCTGATCCAGCGACGCCGCGTGAGTGAAGAAGGCCTTCGGGTTGTAAA
GTTCTTTTAGTGGGGAAGATAATGACGGTACCCACAGAAAAAGCCCCGGCTAACTTCGTG
CCAGCAGCCGCGGTAATACGAAGGGGGCTAGCGTTACTCGGAATTATTGGGCGTAAAGCG
TGCGTAGGCTGCTTAGTAAGTCAAAAGTGAAAGCCTTGGGCTCAACCTAAGAATTGCTTT
TGAAACTACTAAGCTTGAGTACTGTAGGGGGTAGCGGAACTCCTAGTGTAGGGGTGAAAT
TCGTAGATATTAGGAGGAACACCGGAGGCGAAAGCGGTTATCTGGACAGTCACTGACGCT
GTTGCACGAAAGCGTGGGGAGCAAACAGGATTAGATA-----------------------
------------------------------------------------------------
------------------------------------------------------------
------------------------------------------------------------
------------------------------------------------------------
------------------------------------------------------------
------------------------------------------------------------
----------------------------------------------
>HM5_Hyalomma_marginatum_INTF_INTR
------------------------------------------AGCAATTGCTAATGTCGC
ATATAGCCGAGAGGTGAAAGATTTATCGCTGCAAGACGAGCCCATGCAGGATTAGCTAGT
TGGTGGGGTAATGGCTCACCAAGGCAACGATCTTTAGTTGGTCTGAGAGGATGATCAGCC
ACACTGGAACTGAGACACGGTCCAGACTCCTACGGGAGGCAGCAGTGGGGAATATTGGAC
AATGGGCGTAAGCCTGATCCAGCGACGCCGCGTGAGTGAAGAAGGCCTTCGGGTTGTAAA
GTTCTTTTAGTGGGGAAGATAATGACGGTACCCACAGAAAAAGCCCCGGCTAACTTCGTG
CCAGCAGCCGCGGTAATACGAAGGGGGCTAGCGTTACTCGGAATTATTGGGCGTAAAGCG
TGCGTAGGCTGCTTAGTAAGTCAAAAGTGAAAGCCTTGGGCTCAACCTAAGAATTGCTTT
TGAAACTACTAAGCTTGAGTACTGTAGGGGGTAGCGGAACTCCTAGTGTAGGGGTGAAAT
TCGTAGATATTAGGAGGAACACCGGAGGCGAAAGCGGTTATCTGGACAGTCACTGACGCT
GTTGCACGAAAGCGTGGGGAGCAAACAGGATTAGATACCCTGGTAGTCCACGCAGTAAAC
GATGAGTGCTAGATGTTGGGGTTTAAGTCTCAGTGTCGCAGCTAACGCATTAAGCACTCC
GCCTGGGGAGTACGGTCGCAAGATTAAAACTCAAAGGAATTGACGGGGACCCGCACAAGC
GGTGGAACATGTGGTTTAATTCGATGCTACGCGAAAAACCTTACCAGGCCTTGACATGGT
GATCATATGGCTGCGAAAGCAGCTAGTCGGTTCGGCCGGATCATCACAGGTGTTGCATGG
CTGTCGTCAGCTCGTGTCGTGAGATGTTGGGTTAAGTCCCGCAACGAGCGCAACCCTTAT
CCTTAGTTGCCAGCGAGTAATGTCGGGAACTTTAAGGAAACTGCCGGTGATAAGCCGGAG
GAAGGTGGGGATGACGTCAAGTCAGCAT------------------
>HM7_Hyalomma_marginatum_INTF_INTR
--------------------------------------------------------TCGC
ATATAGCCGAGAGGTGAAAGATTTATCGCTGCAAGACGAGCCCATGCAGGATTAGCTAGT
TGGTGGGGTAATGGCTCACCAAGGCAACGATCTTTAGTTGGTCTGAGAGGATGATCAGCC
ACACTGGAACTGAGACACGGTCCAGACTCCTACGGGAGGCAGCAGTGGGGAATATTGGAC
AATGGGCGTAAGCCTGATCCAGCGACGCCGCGTGAGTGAAGAAGGCCTTCGGGTTGTAAA
GTTCTTTTAGTGGGGAAGATAATGACGGTACCCACAGAAAAAGCCCCGGCTAACTTCGTG
CCAGCAGCCGCGGTAATACGAAGGGGGCTAGCGTTACTCGGAATTATTGGGCGTAAAGCG
TGCGTAGGCTGCTTAGTAAGTCAAAAGTGAAAGCCTTGGGCTCAACCTAAGAATTGCTTT
TGAAACTACTAAGCTTGAGTACTGTAGGGGGTAGCGGAACTCCTAGTGTAGGGGTGAAAT
TCGTAGATATTAGGAGGAACACCGGAGGCGAAAGCGGTTATCTGGACAGTCACTGACGCT
GTTGCACGAAAGCGTGGGGAGCAAACAGGATTAGATACCCTGGTAGTCCACGCAGTAAAC
GATGAGTGCTAGATGTTGGGGTTTAAGTCTCAGTGTCGCAGCTAACGCATTAAGCACTCC
GCCTGGGGAGTACGGTCGCAAGATTAAAACTCAAAGGAATTGACGGGGACCCGCACAAGC
GGTGGAACATGTGGTTTAATTCGATGCTACGCGAAAAACCTTACCAGGCCTTGACATGGT
GATCATATGGCTGCGAAAGCAGCTAGTCGGTTCGGCCGGATCATCACAGGTGTTGCATGG
CTGTCGTCAGCTCGTGTCGTGAGATGTTGGGTTAAGTCCCGCAACGAGCGCAACCCTTAT
CCTTAGTTGCCAGCGAGTAATGTCGGGAACTTTAAGGAAACTGCCGGTGATAAGCCGGAG
GAAGGTGGGGATGACGTCAAGTCAGCATG-----------------
>HM8_Hyalomma_marginatum_INTF_INTR
--------------------------------------------------------TCGC
ATATAGCCGAGAGGTGAAAGATTTATCGCTGCAAGACGAGCCCATGCAGGATTAGCTAGT
TGGTGGGGTAATGGCTCACCAAGGCAACGATCTTTAGTTGGTCTGAGAGGATGATCAGCC
ACACTGGAACTGAGACACGGTCCAGACTCCTACGGGAGGCAGCAGTGGGGAATATTGGAC
AATGGGCGTAAGCCTGATCCAGCGACGCCGCGTGAGTGAAGAAGGCCTTCGGGTTGTAAA
GTTCTTTTAGTGGGGAAGATAATGACGGTACCCACAGAAAAAGCCCCGGCTAACTTCGTG
CCAGCAGCCGCGGTAATACGAAGGGGGCTAGCGTTACTCGGAATTATTGGGCGTAAAGCG
TGCGTAGGCTGCTTAGTAAGTCAAAAGTGAAAGCCTTGGGCTCAACCTAAGAATTGCTTT
TGAAACTACTAAGCTTGAGTACTGTAGGGGGTAGCGGAACTCCTAGTGTAGGGGTGAAAT
TCGTAGATATTAGGAGGAACACCGGAGGCGAAAGCGGTTATCTGGACAGTCACTGACGCT
GTTGCACGAAAGCGTGGGGAGCAAACAGGATTAGATACCCTGGTAGTCCACGCAGTAAAC
GATGAGTGCTAGATGTTGGGGTTTAAGTCTCAGTGTCGCAGCTAACGCATTAAGCACTCC
GCCTGGGGAGTACGGTCGCAAGATTAAAACTCAAAGGAATTGACGGGGACCCGCACAAGC
GGTGGAACATGTGGTTTAATTCGATGCTACGCGAAAAACCTTACCAGGCCTTGACATGGT
GATCATATGGCTGCGAAAGCAGCTAGTCGGTTCGGCCGGATCATCACAGGTGTTGCATGG
CTGTCGTCAGCTCGTGTCGTGAGATGTTGGGTTAAGTCCCGCAACGAGCGCAACCCTTAT
CCTTAGTTGCCAGCGAGTAATGTCGGGAACTTTAAGGAAACTGCCGGTGATAAGCCGGAG
GAAGGTGGGGATGACGTCAAGTCAGC--------------------
>LT898326.1_Hyalomma_marginatum_INTF_INTR
---------------------------------------------------TAATGTCGC
ATATAGCCGAGAGGTGAAAGATTTATCGCTGCAAGACGAGCCCATGCAGGATTAGCTAGT
TGGTGGGGTAATGGCTCACCAAGGCAACGATCTTTAGTTGGTCTGAGAGGATGATCAGCC
ACACTGGAACTGAGACACGGTCCAGACTCCTACGGGAGGCAGCAGTGGGGAATATTGGAC
AATGGGCGTAAGCCTGATCCAGCGACGCCGCGTGAGTGAAGAAGGCCTTCGGGTTGTAAA
GTTCTTTTAGTGGGGAAGATAATGACGGTACCCACAGAAAAAGCCCCGGCTAACTTCGTG
CCAGCAGCCGCGGTAATACGAAGGGGGCTAGCGTTACTCGGAATTATTGGGCGTAAAGCG
TGCGTAGGCTGCTTAGTAAGTCAAAAGTGAAAGCCTTGGGCTCAACCTAAGAATTGCTTT
TGAAACTACTAAGCTTGAGTACTGTAGGGGGTAGCGGAACTCCTAGTGTAGGGGTGAAAT
TCGTAGATATTAGGAGGAACACCGGAGGCGAAAGCGGTTATCTGGACAGTCACTGACGCT
GTTGCACGAAAGCGTGGGGAGCAAACAGGATTAGATACCCTGGTAGTCCACGCAGTAAAC
GATGAGTGCTAGATGTTGGGGTTTAAGTCTCAGTGTCGCAGCTAACGCATTAAGCACTCC
GCCTGGGGAGTACGGTCGCAAGATTAAAACTCAAAGGAATTGACGGGGACCCGCACAAGC
GGTGGAACATGTGGTTTAATTCGATGCTACGCGAAAAACCTTACCAGGCCTTGACATGGT
GATCATATGGCTGCGAAAGCAGCTAGTCGGTTCGGCCGGATCATCACAGGTGTTGCATGG
CTGTCGTCAGCTCGTGTCGTGAGATGTTGGGTTAAGTCCCGCAACGAGCGCAACCCTTAT
CCTTAGTTGCCAGCGAGTAATGTCGGGAACTTTAAGGAAACTGCCGGTGATAAGCCGGAG
GAAGGTGGGGATGACGTCAAGTCAGCATGGCCCTTACGGCCTGGCT
>HM10_Hyalomma_marginatum_INTF_INTR
--------------------------------------------------------TCGC
ATATAGCCGAGAGGTGAAAGATTTATCGCTGCAAGACGAGCCCATGCAGGATTAGCTAGT
TGGTGGGGTAATGGCTCACCAAGGCAACGATCTTTAGTTGGTCTGAGAGGATGATCAGCC
ACACTGGAACTGAGACACGGTCCAGACTCCTACGGGAGGCAGCAGTGGGGAATATTGGAC
AATGGGCGTAAGCCTGATCCAGCGACGCCGCGTGAGTGAAGAAGGCCTTCGGGTTGTAAA
GTTCTTTTAGTGGGGAAGATAATGACGGTACCCACAGAAAAAGCCCCGGCTAACTTCGTG
CCAGCAGCCGCGGTAATACGAAGGGGGCTAGCGTTACTCGGAATTATTGGGCGTAAAGCG
TGCGTAGGCTGCTTAGTAAGTCAAAAGTGAAAGCCTTGGGCTCAACCTAAGAATTGCTTT
TGAAACTACTAAGCTTGAGTACTGTAGGGGGTAGCGGAACTCCTAGTGTAGGGGTGAAAT
TCGTAGATATTAGGAGGAACACCGGAGGCGAAAGCGGTTATCTGGACAGTCACTGACGCT
GTTGCACGAAAGCGTGGGGAGCAAACAGGATTAGATACCCTGGTAGTCCACGCAGTAAAC
GATGAGTGCTAGATGTTGGGGTTTAAGTCTCAGTGTCGCAGCTAACGCATTAAGCACTCC
GCCTGGGGAGTACGGTCGCAAGATTAAAACTCAAAGGAATTGACGGGGACCCGCACAAGC
GGTGGAACATGTGGTTTAATTCGATGCTACGCGAAAAACCTTACCAGGCCTTGACATGGT
GATCATATGGCTGCGAAAGCAGCTAGTCGGTTCGGCCGGATCATCACAGGTGTTGCATGG
CTGTCGTCAGCTCGTGTCGTGAGATGTTGGGTTAAGTCCCGCAACGAGCGCAACCCTTAT
CCTTAGTTGCCAGCGAGTAATGTCGGGAACTTTAAGGAAACTGCCGGTGATAAGCCGGAG
GAAGGTGGGGATGACGTCAAGTCAGCATGG----------------
>SC22_Sylvia_communis_532F
------------------------------------------------------------
------------------------------------------------------------
------------------------------------------------------------
------------------------------------------------------------
------------------------------------------------------------
------------------------------------------------------------
------------------------------------------------------------
------------------------------------------------------------
------------GCTTGAGTACTGTAGGGGATAGCGGAACTCCTAGTGTAGGGGTGAAAT
TCGTAGATATTAGGAGGAACACCGGAGGCGAAAGCGGTTATCTGGACAGTTACTGACGCT
GTTGCACGAAAGCGTGGGGAGCAAACAGGATTAGATACCCTGGTAGTCCACGCAG-----
------------------------------------------------------------
------------------------------------------------------------
------------------------------------------------------------
------------------------------------------------------------
------------------------------------------------------------
------------------------------------------------------------
----------------------------------------------
>SC75_Sylvia_communis_532F
------------------------------------------------------------
------------------------------------------------------------
------------------------------------------------------------
------------------------------------------------------------
------------------------------------------------------------
------------------------------------------------------------
------------------------------------------------------------
------------------------------------------------------------
-----CTACTAAGCTTGAGTACTGTAGGGGGTAGCGGAACTCCTAGTGTAGGGGTGAAAT
TCGTAGATATTAGGAGGAACACCGGAGGCGAAAGCGGTTATCTGGACAGTCACTGACGCT
GTTGCACGAAAGCGTGGGGAGCAAACAGGATTAGATACCCTGGTAGTCCACGCAGTAAAC
GATGAGTGCTAGATGTTGGGGTTTAAGT--------------------------------
------------------------------------------------------------
------------------------------------------------------------
------------------------------------------------------------
------------------------------------------------------------
------------------------------------------------------------
----------------------------------------------
>SC5_Sylvia_communis_532F
------------------------------------------------------------
------------------------------------------------------------
------------------------------------------------------------
------------------------------------------------------------
------------------------------------------------------------
------------------------------------------------------------
------------------------------------------------------------
------------------------------------------------------------
-----------AGCTTGAGTACTGTAGGGGGTAGCGGAACTCCTAGTGTAGGGGTGAAAT
TCGTAGATATTAGGAGGAACACCGGAGGCGAAAGCGGTTATCTGGACAGTCACTGACGCT
GTTGCACGAAAGCGTGGGGAGCAAACAGGATTAGATACCCTGGTAGTCCACGCAGTAAAC
GATGAGTGCTAGATGTTGGG----------------------------------------
------------------------------------------------------------
------------------------------------------------------------
------------------------------------------------------------
------------------------------------------------------------
------------------------------------------------------------
----------------------------------------------
>SC105_Sylvia_communis_532F
------------------------------------------------------------
------------------------------------------------------------
------------------------------------------------------------
------------------------------------------------------------
------------------------------------------------------------
------------------------------------------------------------
------------------------------------------------------------
------------------------------------------------------------
--------CTAAGCTTGAGTACTGTAGGGGGTAGCGGAACTCCTAGTGTAGGGGTGAAAT
TCGTAGATATTAGGAGGAACACCGGAGGCGAAAGCGGTTATCTGGACAGTCACTGACGCT
GTTGCACGAAAGCGTGGGGAGCAAACAGGATTAGATACCCTGGTAGTCCACGCAGTAAAC
GATGAGTGCTAGATG---------------------------------------------
------------------------------------------------------------
------------------------------------------------------------
------------------------------------------------------------
------------------------------------------------------------
------------------------------------------------------------
----------------------------------------------
>SC136_Sylvia_communis_532F-782R
------------------------------------------------------------
------------------------------------------------------------
------------------------------------------------------------
------------------------------------------------------------
------------------------------------------------------------
------------------------------------------------------------
------------------------------------------------------------
------------------------------AAGCCTTGGGCTCAACCTAAGAATTGCTTT
TGAAACTACTAAGCTTGAGTACTGTAGGGGGTAGCGGAACTCCTAGTGTAGGGGTGAAAT
TCGTAGATATTAGGAGGAACACCGGAGGCGAAAGCGGTTATCTGGACAGTCACTGACGCT
GTTGCACGAAAGCGTGGGGAGCAAACAGGATTAGATACCCTGGTAGTCCACGCAGTAAAC
GATGAGTGCTAGATGTTGGGATTTA-----------------------------------
------------------------------------------------------------
------------------------------------------------------------
------------------------------------------------------------
------------------------------------------------------------
------------------------------------------------------------
----------------------------------------------
>SR2_Saxicola_rubetra_532F
------------------------------------------------------------
------------------------------------------------------------
------------------------------------------------------------
------------------------------------------------------------
------------------------------------------------------------
------------------------------------------------------------
------------------------------------------------------------
------------------------------------------------------------
-----CTACTAAGCTTGAGTACTGTAGGGGGTAGCGGAACTCCTAGTGTAAGGGTGAAAT
TCGTAGATATTAGGAGGAACACCGGAGGCGAAAGCGGTTATCTGGACAGTCACTGACGCT
GTTGCACGAAAGCGTGGGGAGCAAACAGGATTAGATACCCTGGTAGTCCACGCAGTAAAC
GATGAGTGCTAGATGTTGGGgtTTAAGTCTCA----------------------------
------------------------------------------------------------
------------------------------------------------------------
------------------------------------------------------------
------------------------------------------------------------
------------------------------------------------------------
----------------------------------------------
>SR73_Saxicola_rubetra_532F
------------------------------------------------------------
------------------------------------------------------------
------------------------------------------------------------
------------------------------------------------------------
------------------------------------------------------------
------------------------------------------------------------
------------------------------------------------------------
------------------------------------------------------------
------------GCTTGAGTACTGTAGGGGgTAGCGGAACTCCTAGTGTAGGGGTGAAAT
TCGTAGATATTAGGAGGAACACCGGAGGCGAAAGCGGTTATCTGGACAGTCACTGACGCT
GTTGCACGAAAGCGTGGGGAGCAAACAGGATTAGATACCCTGGTAGTCCACGCAGTAAAC
GATGAGTGCTAGATGTTGGGgTTTAAGTCTCA----------------------------
------------------------------------------------------------
------------------------------------------------------------
------------------------------------------------------------
------------------------------------------------------------
------------------------------------------------------------
----------------------------------------------
>OC112_Ficedula_hypoleuca_532F
------------------------------------------------------------
------------------------------------------------------------
------------------------------------------------------------
------------------------------------------------------------
------------------------------------------------------------
------------------------------------------------------------
------------------------------------------------------------
------------------------------------------------------------
------------GCTTGAGTACTGTAGGGGGTAGCGGAACTCCTAGTGTAGGGGTGAAAT
TCGTAGATATTAGGAGGAACACCGGAGGCGAAAGCGGTTATCTGGACAGTCACTGACGCT
GTTGCACGAAAGCGTGGGGAGCAAACAGGATTAGATACCCTGGTAGTCCACGCAGTAAAC
GATGA-------------------------------------------------------
------------------------------------------------------------
------------------------------------------------------------
------------------------------------------------------------
------------------------------------------------------------
------------------------------------------------------------
----------------------------------------------
>PP82_Phoenicurus_phoenicurus_532F
------------------------------------------------------------
------------------------------------------------------------
------------------------------------------------------------
------------------------------------------------------------
------------------------------------------------------------
------------------------------------------------------------
------------------------------------------------------------
------------------------------------------------------------
--------CTAAGCTTGAGTACTGTAGGGGGTAGCGGAACTCCTAGTGTAGGGGTGAAAT
TCGTAGATATTAGGAGGAACACCGGAGGCGAAAGCGGTTATCTGGACAGTCACTGACGCT
GTTGCACGAAAGCGTGGGGAGCAAACAGGATTAGATACCCTGGTAGTCCACGCAGTAAAC
GATGAGTGCTAGATGTTGGG----------------------------------------
------------------------------------------------------------
------------------------------------------------------------
------------------------------------------------------------
------------------------------------------------------------
------------------------------------------------------------
----------------------------------------------
>PP131_Phoenicurus_phoenicurus_532F
------------------------------------------------------------
------------------------------------------------------------
------------------------------------------------------------
------------------------------------------------------------
------------------------------------------------------------
------------------------------------------------------------
------------------------------------------------------------
------------------------------------------------------------
----ACTACTAAGCTTGAGTACTGTAGGGGGTAGCGGAACTCCTAGTGTAGGGGTGAAAT
TCGTAGATATTAGGAGGAACACCGGAGGCGAAAGCGGTTATCTGGACAGTCACTGACGCT
GTTGCACGAAAGCGTGGGGAGCAAACAGGATTAGATACCCTGGTAGTCCACGCAGTAAAC
GATGAGTGCTAGATGTTGGGgTTTAAGTCTC-----------------------------
------------------------------------------------------------
------------------------------------------------------------
------------------------------------------------------------
------------------------------------------------------------
------------------------------------------------------------
----------------------------------------------
