# Supplementary material for: Patterns of Midichloria infection in avian-borne African ticks and their trans-Saharan migratory hosts
Source: Parasit Vectors. 2018 Feb 22;11:106. doi: 10.1186/s13071-018-2669-z (PMC5824480; doi:10.1186/s13071-018-2669-z)
Supplement: Supplementary file 6 — Table S4. Pairwise matrix showing the % sequence identity between pairs of 16S rRNA Midichloria sequences obtained in this study and AM181354.1. (DOCX 15 kb) [file 13071_2018_2669_MOESM6_ESM.txt]

>"Ca._Midichloria_sp."_of_Hyalomma_marginatum_LT898326.1
------------------------------------------------------------
------------------------------------------------------------
------------------TAATGTCGCATATAGCCGAGAGGTGAAAGATTTA-TCGCTGC
AAG-ACGAGCCCATGCAGGATTAGCTAGTTGGTGGGGTAATGGCTCACCAAGGCAACGAT
CTTTAGTTGGTCTGAGAGGATGATCAG-CACACTGGAACTGAGACACGGTCCAGACTCCT
ACGGGAGGCAGCAGTGGGGAATATTGGACAATGGGCGTAAGCCTGATCCAGCGACGCCGC
GTGAGTGAAGAAGGCCTTCGGGTTGTAAAGTTCTTTTAGTGGGGAAGATAATGACGGTAC
CCACAGAAAAAGCCCCGGCTAACTTCGTGCCAGCAGCCGCGGTAATACGAAGGGGGCTAG
CGTTACTCGGAATTATTGGGCGTAAAGCGTGC-----GTAGGCTGCTTAGTAAGTCAAAA
GTGAAAGCCTTGGGCTCAACCTAAGAATTGCTTTTGAAACTACTAAGCTTGAGTACTGTA
GGGGGTAGCGGAACTCCTAGTGTAGGGGTGAAATTCGTAGATATTAGGAGGAACACCGGA
GGCGAAAGCGGTTATCTGGACAGTCACTGACGCTGTTGCACGAAAGCGTGGGGAGCAAAC
AGGATTAGATACCCTGGTAGTCCACGCAGTAAACGATGAGTGCTAGATGTTGGGGTTTAA
GTCTCAGTGTCGCAGCTAACGCATTAAGCACTCCGCCTGGGGAGTACGGTCGCAAGATTA
AAACTCAAAGGAATTGACGGGGACCCGCACAAGCGGTGGAACATGTGGTTTAATTCGATG
CTACGCGAAAAACCTTACCAGGCCTTGACATGGTGATCATATGGCTGCGAAAGCAGCTAG
TCGGTTCGGCCGGATCATCACAGGTGTTGCATGGCTGTCGTCAGCTCGTGTCGTGAGATG
TTGGGTTAAGTCCCGCAACGAGCGCAACCCTTATC-CTTAGTTGCCAGCGAGTAATGTCG
GGAACTTTAAGGAAACTGCCGGTGATAAGCCGGAGGAAGGTGGGGATGACGTCAAGTCAG
CATGGCC-CTTACGGC-CTGGCT-------------------------------------
------------------------------------------------------------
------------------------------------------------------------
------------------------------------------------------------
------------------------------------------------------------
-------------------
>"Ca._Midichloria_sp."_of_Ixodes_aulacodi_LT575860.1
------------------------------------------------------------
------------------------------------------------------------
---------------------TGTCGCATATAGCCGAGAGGTGAAAGATTTA-TCGCTGC
AAG-ACGAGCCCATGCAGGATTAGCTAGTTGGTGGGGTAATGGCTCACCAAGGCAACGAT
CTTTAGTTGGTCTGAGAGGATGATCAGCCACACTGGAACTGAGACACGGTCCAGACTCCT
ACGGGAGGCAGCAGTGGGGAATATTGGACAATGGGCGCAAGCCTGATCCAGCGACGCCGC
GTGAGTGAAGAAGGCCTTCGGGTTGTAAAGCTCTTTTAGTGGGGAAGATAATGACGGTAC
CCACAGAAAAAGCCCCGGCTAACTTCGTGCCAGCAGCCGCGGTAATACGAAGGGGGCTAG
CGTTACTCGGAATTATTGGGCGTAAAGCGTGC-----GTAGGCTGCTTAGTAAGTCAAAA
GTGAAAGCCTTGGGCTCAACCTAAGAATTACTTTTGAAACTACTAAGCTTGAGTACTGTA
GGGGATAGCGGAATTCCTAGTGTAGGGGTGAAATTCGTAGATATTAGGAGGAACACCGGA
GGCGAAAGCGGTTATCTGGACAGTCACTGACGCTGTTGCACGAAAGCGTGGGGAGCAAAC
AGGATTAGATACCCTGGTAGTCCACGCAGTAAACGATGAGTGCTAGATGTTGGGATTTAA
GTCTCAGTGTCGCAGCTAACGCGTTAAGCACTCCGCCTGGGGAGTACGGTCGCAAGATTA
AAACTCAAAGGAATTGACGGGGACCCGCACAAGCGGTGGAACATGTGGTTTAATTCGATG
CTACGCGAAAAACCTTACCAGGCCTTGACATGGTGATCATATGGCTGTGAAAGCAGTTAG
TCGGTTCGGCCGGATCATCACAGGTGTTGCATGGCTGTCGTCAGCTCGTGTCGTGAGATG
TTGGGTTAAGTCCCGCAACGAGCGCAACCCTTATC-CTTAGTTGCCAGTGAGTAATGTCG
GGAACTTTAAGGAAACTGCCGGTGATAAGCCGG---------------------------
------------------------------------------------------------
------------------------------------------------------------
------------------------------------------------------------
------------------------------------------------------------
------------------------------------------------------------
-------------------
>"Ca._Midichloria_sp."_of_Ixodes_uriae_AM411600.1
------------------------------------------------------------
------------------------------------------------------------
-------------------AATGTCGCATATAGCCGAGA--TGAAAGATTTA-TCGCTGC
AAG--CGAGCCCATGCAGGATTAGCTAGTTGGTGA------GGCTCACCAAGGCAACGAT
CTTTAGTTGGTCTGAGAGGATGATCAGCCACACTGGAACTGAGACACGGTCCAGACTCCT
ACGGGAGGCAGCAGTGGGGAATATTGGACAATGGGCGCAAGCCTGATCCAGCGACGCCGC
GTGAGTGAAGAAGGCCTTCGGGTTGTAAAGCTCTTTTAGTGGGGAAGATAATGACGGTAC
CCACAGAAAAAGCCCCGGCTAACTTCGTGCCAGCAGCCGCGGTAATACGAAGGGGGCTAG
CGTTACTCGGAATTATTGGGCGTAAAGCGTGC-----GTAGGCTGCTTAGTAAGTCAAAA
GTGAAAGCCTTGGGCTCAACCTAAGAATTGCTTTTGAAACTACCAAGCTTGAGTACTGTA
GGGGATAGCGGAATTCCTAGTGTAGGGGTGAAATTCGTAGATATTAGGAGGAACACCGGA
GGCGAAAGCGGTTATCTGGACAGTTACTGACGCTGTTGCACGAAAGCGTGGGGAGCAAAC
AGGATTAGATACCCTGGTAGTCCACGCAGTAAACGATGAGTGCTAGATGTTGGGATTTAA
GTCTCAGTGTCGCAGCTAACGCATTAAGCACTCCGCCTGGGGAGTACGGTCGCAAGATTA
AAACTCAAAGGAATTGACGGGGACCCGCACAAGCGGTGGAACATGTGGTTTAATTCGATG
CTACGCGAAAAACCTTACCAGGCCTTGACATGGTGATCATATGGCTGCGAAAGCAGTTAG
TCGGTTCGGCCGGATCGTCACAGGTGTTGCATGGCTGTCGTCAGCTCGTGTCGTGAGATG
TTGGGTTAAGTCCCGCAACGAGCGCAACCCTTATC-CTTAGTTGCCAGCGAGTGATGTCG
GGAACTTTAAGGAAACTGCCGGTGATAAGCCGGAGGAAGGTGGGGATGACGTCAAGTCAG
CATGGCC-CTTACGGC-CTGGGCTACACACGTG---------------------------
------------------------------------------------------------
------------------------------------------------------------
------------------------------------------------------------
------------------------------------------------------------
-------------------
>"Ca._Midichloria_sp."_of_Amblyomma_tuberculatum_AM411593.1
------------------------------------------------------------
------------------------------------------------------------
-------------------AATGTCGCATATAGCCGAGA--TGAAAGATTTA-TCGCTGC
AAG--CGAGCCCATGCAGGATTAGCTAGTTGGTGG------GGCTCACCAAGGCAACGAT
CTTTAGTTGGTCTGAGAGGATGATCAGCCACACTGGAACTGAGACACGGTCCAGACTCCT
ACGGGAGGCAGCAGTGGGGAATATTGGACAATGGGCGTAAGCCTGATCCAGCGACGCCGC
GTGAGTGAAGAAGGCCTTCGGGTTGTAAAGTTCTTTTAGTGGGGAAGATAATGACGGTAC
CCACAGAAAAAGCCCCGGCTAACTTCGTGCCAGCAGCCGCGGTAATACGAAGGGGGCTAG
CGTTACTCGGAATTATTGGGCGTAAAGCGTGC-----GTAGGCTGCTTAGTAAGTCAAAA
GTGAAAGCCTTGGGCTCAACCTAAGAATTGCTTTTGAAACTACTAAGCTTGAGTACTGTA
GGGGGTAGCGGAATTCCTAGTGTAGGGGTGAAATTCGTAGATATTAGGAGGAACACCGGA
GGCGAAAGCGGTTATCTGGACAGTCACTGACGCTGTTGCACGAAAGCGTGGGGAGCAAAC
AGGATTAGATACCCTGGTAGTCCACGCAGTAAACGATGAGTGCTAGATGTTGGGGGTTAA
GTCTCAGTGTCGCAGCTAACGCATTAAGCACTCCGCCTGGGGAGTACGGTCGCAAGATTA
AAACTCAAAGGAATTGACGGGGACCCGCACAAGCGGTGGAACATGTGGTTTAATTCGATG
CTACGCGAAAAACCTTACCAGGCCTTGACATGGTGATCATATGGCTGCGAAAGCAGCTAG
TCGGTTCGGCCGGATCATCACAGGTGTTGCATGGCTGTCGTCAGCTCGTGTCGTGAGATG
TTGGGTTAAGTCCCGCAACGAGCGCAACCCTTATC-CTTAGTTGCCAGCGAGTAATGTCG
GGAACTTTAAGGAAACTGCCGGTGATAAGCCGGAGGAAGGTGGGGATGACGTCAAGTCAG
CATGGCC-CTTACGGC-CTGGGCTACACACGTG---------------------------
------------------------------------------------------------
------------------------------------------------------------
------------------------------------------------------------
------------------------------------------------------------
-------------------
>"Ca._Midichloria_mitochondrii"_CP002130.1
------------------------------------------------------------
------------------------------------------------------------
---------------------tgtcgcatatagccgagaggtgaaagattta-tcgctgc
aag-acgagcccatgcaggattagctagttggtgaggtaatggctcaccaaggcaacgat
ctttagttggtctgagaggatgatcagccacactggaactgagacacggtccagactcct
acgggaggcagcagtggggaatattggacaatgggcgcaagcctgatccagcgacgccgc
gtgagtgaagaaggccttcgggttgtaaagctcttttagtggggaagataatgacggtac
ccacagaaaaagccccggctaacttcgtgccagcagccgcggtaatacgaagggggctag
cgttactcggaattattgggcgtaaagcgtgc-----gtaggctgcttagtaagtcaaaa
gtgaaagccttgggctcaacctaagaattgcttttgaaactaccaagcttgagtactgta
ggggatagcggaattcctagtgtaggggtgaaattcgtagatattaggaggaacaccgga
ggcgaaagcggttatctggacagttactgacgctgttgcacgaaagcgtggggagcaaac
aggattagataccctggtagtccacgcagtaaacgatgagtgctagatgttgggatttaa
gtctcagtgtcgcagctaacgcattaagcactccgcctggggagtacggtcgcaagatta
aaactcaaaggaattgacggggacccgcacaagcggtggaacatgtggtttaattcgatg
ctacgcgaaaaaccttaccaggccttgacatggtgatcatatggctgcgaaagcagttag
tcggttcggccggatcgtcacaggtgttgcatggctgtcgtcagctcgtgtcgtgagatg
ttgggttaagtcccgcaacgagcgcaacccttatc-cttagttgccagcgagtgatgtcg
ggaactttaaggaaactgccggtgataagccggaggaaggtggggatgacgtcaagtcag
catggcc-cttacggc-ctgggctacacacgtg---------------------------
------------------------------------------------------------
------------------------------------------------------------
------------------------------------------------------------
------------------------------------------------------------
-------------------
>"Ca._Midichloria_mitochondrii"_AJ566640.2
------------------------------------------------------------
------------------------------------------------------------
---------------------tgtcgcatatagccgagaggtgaaagattta-tcgctgc
aag-acgagcccatgcaggattagctagttggtgaggtaatggctcaccaaggcaacgat
ctttagttggtctgagaggatgatcagccacactggaactgagacacggtccagactcct
acgggaggcagcagtggggaatattggacaatgggcgcaagcctgatccagcgacgccgc
gtgagtgaagaaggccttcgggttgtaaagctcttttagtggggaagataatgacggtac
ccacagaaaaagccccggctaacttcgtgccagcagccgcggtaatacgaagggggctag
cgttactcggaattattgggcgtaaagcgtgc-----gtaggctgcttagtaagtcaaaa
gtgaaagccttgggctcaacctaagaattgcttttgaaactaccaagcttgagtactgta
ggggatagcggaattcctagtgtaggggtgaaattcgtagatattaggaggaacaccgga
ggcgaaagcggttatctggacagttactgacgctgttgcacgaaagcgtggggagcaaac
aggattagataccctggtagtccacgcagtaaacgatgagtgctagatgttgggatttaa
gtctcagtgtcgcagctaacgcattaagcactccgcctggggagtacggtcgcaagatta
aaactcaaaggaattgacggggacccgcacaagcggtggaacatgtggtttaattcgatg
ctacgcgaaaaaccttaccaggccttgacatggtgatcatatggctgcgaaagcagttag
tcggttcggccggatcgtcacaggtgttgcatggctgtcgtcagctcgtgtcgtgagatg
ttgggttaagtcccgcaacgagcgcaacccttatc-cttagttgccagcgagtgatgtcg
ggaactttaaggaaactgccggtgataagccggaggaaggtggggatgacgtcaagtcag
catggcc-cttacggc-ctgggctacacacgtg---------------------------
------------------------------------------------------------
------------------------------------------------------------
------------------------------------------------------------
------------------------------------------------------------
-------------------
>"Ca._Midichloria_sp."_of_Ixodes_holocyclus_FM992372.1
------------------------------------------------------------
------------------------------------------------------------
---------------------tgtcgcatatagccgagaggtgaaaggttta-ctgctgc
aag-atgggcccatgcaggattagctagttggtgaggtaatggctcaccaaggcaacgat
ctttagttggtctgagaggatgatcagccacactggaactgagacacggtccagactcct
acgggaggcagcagtggggaatattggacaatgggcgcaagcctgatccagcgacgccgc
gtgagtgaagaaggccttcgggttgtaaagctcttttagtggggaagataatgacggtac
tcacagaaaaagccccggctaacttcgtgccagcagccgcggtaatacgaagggggctag
cgttactcggaattattgggcgtaaagcgtgc-----gtaggctgcttagtaagtcaaaa
gtgaaagccttgggctcaacctaagaattgcttttgaaactactaagcttgagtgctgta
ggggatagcggaattcctagtgtaggggtgaaattcgtagatattaggaggaacaccgga
ggcgaaagcggttatctggacagtcactgacgctgttgcacgaaagcgtggggagcaaac
aggattagataccctggtagtccacgcagtaaacgatgagtgctagatgttgggatttaa
gtctcagtgtcgcagctaacgcattaagcactccgcctggggagtacggtcgcaagatta
aaactcaaaggaattgacggggacccgcacaagcggtggaacatgtggtttaattcgatg
ctacgcgaaaaaccttaccaggccttgacatgatgatcgtataactatgaaagtagttag
tcggttcggccggatcattacaggtgttgcatggctgtcgtcagctcgtgtcgtgagatg
ttgggttaagtcccgcaacgagcgcaacccttatc-cttagttgccagcgagtaatgtcg
ggaactttaaggaaactgccggtgataagccggaggaaggtggggatgacgtcaagtcag
catggcc-cttacggc-ctgggctacacacgtg---------------------------
------------------------------------------------------------
------------------------------------------------------------
------------------------------------------------------------
------------------------------------------------------------
-------------------
>uncultured_bacterium_from_Oncorhynchus_mykiss_EU555284.1
------------------------------------------------------------
------------------------------------------------------------
---------------------tattgcatattgccgagaggtgaaagattta-tcgctac
aag-acgagcccatgcaagattagctagttggtaaggtaattgcttaccaaggcaacgat
ctttagttggtctgagaggatgatcagccacactggaactgagacacggtccagactcct
acgggaggcagcagtggggaatattggacaatgggcgcaagcctgatccagcgacgccgc
gtgagtgatgaaggccttagggttgtaaagctcttttagtggggaagataatgacggtac
ccacagaaaaagccccggctaacttcgtgccagcagccgcggtaatacgaagggggctag
cattactcggaattattgggcgtaaagcgtgc-----gtaggctgcttagcaagtcagaa
gtgaaatccttgggctcaacccaagaactgcttttgaaactgctaagcttgagtactgta
gaggatagcggaattcctagtgtagaggtgaaattcgtagatattaggaggaacaccgga
ggcgaaggcggttatctgggcagtcactgacgctgttgcacgaaagcgtggggagcaaac
aggattagataccctggtagtccacgcagtaaacgatgagtgctagatgtcgggacttag
gtttcggtgtcgcagctaacgcattaagcactccgcctggggagtacgaccgcaaggtta
aaactcaaaggaattgacggggacccgcacaagcggtggaacatgtggtttaattcgatg
ctacgcgaaaaaccttaccaggccttgacatggtgatcgtatgactgtgaaagcagttag
tcggttcggccggatcatcacaggtgttgcatggctgtcgtcagctcgtgtcgtgagatg
ttgggttaagtcccgcaacgagcgcaaccctcatc-cttagttgccagcgagtaatgtcg
ggaactttaaggaaactgccggtgataagccggaggaaggtggggatgacgtcaagtcag
catggcc-cttacggc-ctgggctacacacgtg---------------------------
------------------------------------------------------------
------------------------------------------------------------
------------------------------------------------------------
------------------------------------------------------------
-------------------
>"Ca._Midichloria_sp."_of_Haemaphysalis_wellingtoni_AF497583.1
------------------------------------------------------------
------------------------------------------------------------
---------------------tgtcgcatatggccgagaggtgaaagatttattcgctac
aag-atgagcccatgcaggattagctagttggtgaggtaatggctcaccaaggcaacgat
ctttagttggtctgagaggatgatcagccacactggaactgagatacggtccagactcct
acgggaggcagcagtggggaatattggacaatgggcgcaagcctgatccagcgacgccgc
gtgagtgatgaaggccttagggttgtaaagctcttttagtggggaagataatgacggtac
ccacagaaaaagccccggctaacttcgtgccagcagccgcggtaatacgaagggggctag
cgttactcggaattattgggcgtaaagcgtgc-----gtaggctgcttagtaagtcaaaa
gtgaaagccttgggcttaacctaagaattgcttttgaaactgctaggcttgagtactgta
ggggatagcggaattcctagtgtaggggtgaaattcgtagatattaggaggaacaccgga
ggcgaaagcggttatctgggcagttactgacgctgttgcacgaaagcgtggggagcaaac
aggattagataccctggtagtccacgctgtaaacgatgagtgctagatgttgggattcgt
ttctcagtgtcgcagctaacgcattaagcactccgcctggggagtacggtcgcaagatta
aaactcaaaggaattgacggggacccgcacaagcggtggaacatgtggtttaattcgatg
ctacgcgaaaaaccttaccaggccttgacatgatggtcatatgactgtgaaagcagttag
tcggttcggccggaccatcacaggtgttgcatggctgtcgtcagctcgtgtcgtgagatg
ttgggttaagtcccgcaacgagcgcaacccttatc-cttagttgccagcgagtaatgtcg
ggaactttaaggaaactgccggtgataagccggaggaaggtggggatgacgtcaagtcag
catggcc-cttacggc-ctgggcnacacacgtg---------------------------
------------------------------------------------------------
------------------------------------------------------------
------------------------------------------------------------
------------------------------------------------------------
-------------------
>"Ca._Cyrtobacter_comes"_FN552698.1
------------------------------------------------------------
------------------------------------------------------------
---------------------tgtcgtatattgcctacgggtgaaagattta-tcgctat
aag-atgagcctatgtgggattagcttgttggtggggtaaaggcctaccaaggctccgat
ctctagttggtctgagaggatgatcagccacactggaactgagacacggtccagactcct
acggggggcagcagtgaggaatattggacaatgggcgaaagcctgatccagcaatgccgc
gtgagtgataaaggccttcgggttgtaaagctctttcagtggggaagataatgacggtac
ccacagaagaagccccggctaacttcgtgccagcagccgcggtaatacgaagggggcaag
cgttactcggaattattgggcgtaaagagtgc-----gtaggcggttttgtaagtcagga
atgaaatccttaagctcaacttaagggctgtttctgaaactgcaaggcttgaatatcgga
ggggatagtggaattcctagtgtaggggtggaatccgtagatattaggaggaacaccgga
ggcgaaagcgactatctggccgattattgacgctgttgcacgaaagcgtggggagcaaac
aggattagataccctggtagtccacgcagtaaacgatgagtgttagatgtcgggattta-
-tctcggtgtcgtagctaacgcgttaaacactccgcctgaggagtacgatcgcaagatta
aaactcaaaggaattgacggggacccgcacaagcggtggaacatgtggtttaattcgatg
ctacgcgaaaaaccttaccaggccttgacatggtggtcgtacgactaagaaactagtcgg
tcagttcggctggaccatcacaggtgttgcatgcctgtcgtcagctcgtgtcgtgagatg
ttgggttaagtcccgcaacgagcgcaaccctcatc-cttagttgccatcgggttatgccg
ggaactttaaggaaactgctggtgctaagccagaggaaggtggggatgacgtcaagtcaa
catggcc-cttacggc-ctgggctacacacgtg---------------------------
------------------------------------------------------------
------------------------------------------------------------
------------------------------------------------------------
------------------------------------------------------------
-------------------
>"Ca._Midichloria_sp."_of_Hyalomma_marginatum_AM181354.1
------------------------------------------------------------
------------------------------------------------------------
---------------------tgtcgcatatagccgagaggtgaaagattta-tcgctgc
aagcacgagcccatgcaggattagctagttggtgaggtaatggctcaccaaggcaacgat
ctttagttggtctgagaggatgatcagccacactggaactgagacacggtccagactcct
acgggaggcagcagtggggaatattggacaatgggcgtaagcctgatccagcgacgccgc
gtgaatgaagaaggccttcgggttgtaaagttcttttagtggggaagataatgacggtac
ccacagaaaaagccccggctaacttcgtgccagcagccgcggtaatacgaagggggctag
cgttactcggaattattgggcgtaaagcgtgcgtagggtaggctgcttagtaagtcaaaa
gtgaaagccttgggcttaacctaagaattgcttttgaaactactaagcttgagtactgta
gggggtagcggaattcctagtgtaggggtgaaattcgtagatattaggaggaacaccgga
ggcgaaagcggttatctggacagtcactgacgctgttgcacgaaagcgtggggagcaaac
aggattagataccctggtagtccacgcagtaaacgatgagtgctagatgttggggtttaa
gtctcagtgtcgcagctaacgcattaagcactccgcctggggagtacggtcgcaagatta
aaactcaaaggaattgacggggacccgcacaagcggtggaacatgtggtttaattcgatg
ctacgcgaaaaaccttaccaggccttgacatggtgatcatatggctgcgaaagcagctag
tcggttcagccgaatcatcacaggtgttgcatggctgtcgtcagctcgtgtcgtgagatg
ttgggttaagtcccgcaacgagcgcaacccttatctcttagttgccagcgagtaatgtcg
ggaactttaagggaactgccggtgataagccggaggaaggtggggatgacgtcaagtcag
catggcctcttacggctctgggctacacact-----------------------------
------------------------------------------------------------
------------------------------------------------------------
------------------------------------------------------------
------------------------------------------------------------
-------------------
>"Ca._Midichloria_sp."_of_Haemaphysalis_punctata_AM411598.1
------------------------------------------------------------
------------------------------------------------------------
---------AGCAATTGCTAATGTCGCATATAGCCGAGA--TGAAAGATTTA-TCGCTGC
AAG--CGAGCCCATGCAGGATTAGCTAGTTGGTGA------GGCTCACCAAGGCAACGAT
CTTTAGTTGGTCTGAGAGGATGATCAGCCACACTGGAACTGAGACACGGTCCAGACTCCT
ACGGGAGGCAGCAGTGGGGAATATTGGACAATGGGCGCAAGCCTGATCCAGCGACGCCGC
GTGAGTGAAGAAGGCCTTCGGGTTGTAAAGCTCTTTTAGTGGGGAAGATAATGACGGTAC
CCACAGAAAAAGCCCCGGCTAACTTCGTGCCAGCAGCCGCGGTAATACGAAGGGGGCTAG
CGTTACTCGGAATTATTGGGCGTAAAGCGTGC-----GTAGGCTGCTTAGTAAGTCAAAA
GTGAAAGCCTTGGGCTCAACCTAAGAATTGCTTTTGAAACTACCAAGCTTGAGTACTGTA
GGGGATAGCGGAATTCCTAGTGTAGGGGTGAAATTCGTAGATATTAGGAGGAACACCGGA
GGCGAAAGCGGTTATCTGGACAGTTACTGACGCTGTTGCACGAAAGCGTGGGGAGCAAAC
AGGATTAGATACCCTGGTAGTCCACGCAGTAAACGATGAGTGCTAGATGTTGGGATTTAA
GTCTCAGTGTCGCAGCTAACGCATTAAGCACTCCGCCTGGGGAGTACGGTCGCAAGATTA
AAACTCAAAGGAATTGACGGGGACCCGCACAAGCGGTGGAACATGTGGTTTAATTCGATG
CTACGCGAAAAACCTTACCAGGCCTTGACATGGTGATCATATGGCTGCGAAAGCAGTTAG
TCGGTTCGGCCGGATCGTCACAGGTGTTGCATGGCTGTCGTCAGCTCGTGTCGTGAGATG
TTGGGTTAAGTCCCGCAACGAGCGCAACCCTTATC-CTTAGTTGCCAGCGAGTGATGTCG
GGAACTTTAAGGAAACTGCCGGTGATAAGCCGGAGGAAGGTGGGGATGACGTCAAGTCAG
CATGGCC-CTTACGGC-CTGGGCTACACACGTG---------------------------
------------------------------------------------------------
------------------------------------------------------------
------------------------------------------------------------
------------------------------------------------------------
-------------------
>"Ca._Midichloria_sp."_of_Hyalomma_truncatum_AM411588.1
------------------------------------------------------------
------------------------------------------------------------
---------AGCAATTGCTAATGTCGCATATAGCCGAGA--TGAAAGATTTA-TCGCTGC
AAG--CGAGCCCATGCAGGATTAGCTAGTTGGAGA------GGCTCACCAAAGCAACGAT
CTTTAGTTGGTCTGAGAAGATGATCAGCCACACTGGAACTGAGACACGGTCCAGACTCCT
ACGGGAGGCAGCAGTGGGGAATATTGGACAATGGGCGTAAGCCTGATCCAGCGACGCCGC
GTGAGTGAAGAAGGCCTTCGGGTTGTAAAGCTCTTTTAGTGGGGAAGATAATGACGGTAC
CCACAGAAAAAGCCCCGGCTAACTTCGTGCCAGCAGCCGCGGTAATACGAAGGGGGCTAG
CGTTACTCGGAATTATTGGGCGTAAAGCGTGC-----GTAGGCTGCTTAGTAAGTCAAAA
GTGAAAGCCTTGGGCTCAACCTAAGAATTGCTTTTGAAACTACCAAGCTTGAGTACTGTA
GGGGATAGCGGAATTCCTAGTGTAGGGGTGAAATTCGTAGATATTAGGAGGAACACCGGA
GGCGAAAGCGGTTATCTGGACAGTTACTGACGCTGTTGCACGAAAGCGTGGGGAGCAAAC
AGGATTAGATACCCTGGTAGTCCACGCAGTAAACGATGAGTGCTAGATGTTGGGATTTAA
GTCTCAGTGTCGCAGCTAACGCATTAAGCACTCCGCCTGGGGAGTACGGTCGCAAGATTA
AAACTCAAAGGAATTGACGGGGACCCGCACAAGCGGTGGAACATGTGGTTTAATTCGATG
CTACGCGAAAAACCTTACCAGGCCTTGACATGGTGATCATATGGCTGCGAAAGCAGTTAG
TCGGTTCGGCCGGATCGTCACAGGTGTTGCATGGCTGTCGTCAGCTCGTGTCGTGAGATG
TTGGGTTAAGTCCCGCAACGAGCGCAACCCTTATC-CTTAGTTGCCAGCGAGTGATGTCG
GGAACTTTAAGGAAACTGCCGGTGATAAGCCGGAGGAAGGTGGGGATGACGTCAAGTCAG
CATGGCC-CTTACGGC-CTGGGCTACACACGTG---------------------------
------------------------------------------------------------
------------------------------------------------------------
------------------------------------------------------------
------------------------------------------------------------
-------------------
>"Ca._Midichloria_sp."_of_Rhipicephalus_turanicus_AM411587.1
------------------------------------------------------------
------------------------------------------------------------
---------AGCAATTGCTAATGTCGCATATAGCCGAGA--TGAAAGATTTA-TCGCTGC
AAG--CGAGCCCATGCAGGATTAGCTAGTTGGTGA------GGCTCACCAAGGCAACGAT
CTTTAGTTGGTCTGAGAGGATGATCAGCCACACTGGAACTGAGACACGGTCCAGACTCCT
ACGGGAGGCAGCAGTGGGGAATATTGGACAATGGGCGCAAGCCTGATCCAGCGACGCCGC
GTGAGTGAAGAAGGCCTTCGGGTTGTAAAGCTCTTTTAGTGGGGAAGATAATGACGGTAC
CCACAGAAAAAGCCCCGGCTAACTTCGTGCCAGCAGCCGCGGTAATACGAAGGGGGCTAG
CGTTACTCGGAATTATTGGGCGTAAAGCGTGC-----GTAGGCTGCTTAGTAAGTCAAAA
GTGAAAGCCTTGGGCTCAACCTAAGAATTGCTTTTGAAACTACCAAGCTTGAGTACTGTA
GGGGATAGCGGAATTCCTAGTGTAGGGGTGAAATTCGTAGATATTAGGAGGAACACCGGA
GGCGAAAGCGGTTATCTGGACAGTTACTGACGCTGTTGCACGAAAGCGTGGGGAGCAAAC
AGGATTAGATACCCTGGTAGTCCACGCAGTAAACGATGAGTGCTAGATGTTGGGATTTAA
GTCTCAGTGTCGCAGCTAACGCATTAAGCACTCCGCCTGGGGAGTACGGTCGCAAGATTA
AAACTCAAAGGAATTGACGGGGACCCGCACAAGCGGTGGAACATGTGGTTTAATTCGATG
CTACGCGAAAAACCTTACCAGGCCTTGACATGGTGATCATATGGCTGCGAAAGCAGTTAG
TCGGTTCGGCCGGATCGTCACAGGTGTTGCATGGCTGTCGTCAGCTCGTGTCGTGAGATG
TTGGGTTAAGTCCCGCAACGAGCGCAACCCTTATC-CTTAGTTGCCAGCGAGTGATGTCG
GGAACTTTAAGGAAACTGCCGGTGATAAGCCGGAGGAAGGTGGGGATGACGTCAAGTCAG
CATGGCC-CTTACGGC-CTGGGCTACACACGTG---------------------------
------------------------------------------------------------
------------------------------------------------------------
------------------------------------------------------------
------------------------------------------------------------
-------------------
>"Ca._Midichloria_sp."_of_Canis_lupus_familiaris_HG793392.1
------------------------------------------------------------
------------------------------------------------------------
-----------------------------------------TGAAAGATTTA-TCGCTGC
AAG-ACGAGCCCATGCAGGATTAGCTAGTTGGTGAGGTAATGGCTCACCAAGGCAACGAT
CTTTAGTTGGTCTGAGAGGATGATCAGCCACACTGGAACTGAGACACGGTCCAGACTCCT
ACGGGAGGCAGCAGTGGGGAATATTGGACAATGGGCGCAAGCCTGATCCAGCGACGCCGC
GTGAGTGAAGAAGGCCTTCGGGTTGTAAAGCTCTTTTAGTGGGGAAGATAATGACGGTAC
CCACAGAAAAAGCCCCGGCTAACTTCGTGCCAGCAGCCGCGGTAATACGAAGGGGGCTAG
CGTTACTCGGAATTATTGGGCGTAAAGCGTGC-----GTAGGCTGCTTAGTAAGTCAAAA
GTGAAAGCCTTGGGCTCAACCTAAGAATTGCTTTTGAAA---CCAAGCTTGAGTAC-GTA
GGGGATAGCGGAATTCCTAGTGTAGGGGTGAAATTCGTAGATATTAGGAGGAACACCGGA
GGCGAAAGCGGTTATCTGGACAGT-ACTGACGCTGTTGCACGAAAGCGTGGGGAGCAAAC
AGGATTAGATACCCTGGTAGTCCACGCAGTAAACGATGAGTGCTAGATGTTGGGA-TTAA
GTCTC-GTGTCGCAGCTAACGCATTAAGCACTCCGCCTGGGGAGTACGGTCGCAAGATTA
AAACTCAAAGGAATTGACGGGGACCCGCACAAGCGGTGGAACATGTGGTTTAATTCGATG
CTACGCGAAAAACCTTACCAGGCCTTGACATGGTGATCA-ATGGCTGCGAAAGC------
TCGGTTCGGCCGGATCGTCACAGGTGTTGCATGGCTGTCGTCAGCTCGTGTCGTGAGATG
TTGGGTTAAGTCCCGCAACGAGCGCAACCCTTATC-CTTAGTTGCCAGCGAGTGATGTCG
GGAACTTTAAGGAAACTGCCGGTGATAAGCCGGAGGAAGGTGGGGATGACGTCA------
------------------------------------------------------------
------------------------------------------------------------
------------------------------------------------------------
------------------------------------------------------------
------------------------------------------------------------
-------------------
>"Ca._Midichloria_sp."_of_Equus_caballus_HF568841.1
------------------------------------------------------------
------------------------------------------------------------
-----------------------------------------TGAAAGATTTA-TCGCTGC
AAG-ACGAGCCCATGCAGGATTAGCTAGTTGGTGAGGTAATGGCTCACCAAGGCAACGAT
CTTTAGTTGGTCTGAGAGGATGATCAGCCACACTGGAACTGAGACACGGTCCAGACTCCT
ACGGGAGGCAGCAGTGGGGAATATTGGACAATGGGCGCAAGCCTGATCCAGCGACGCCGC
GTGAGTGAAGAAGGCCTTCGGGTTGTAAAGCTCTTTTAGTGGGGAAGATAATGACGGTAC
CCACAGAAAAAGCCCCGGCTAACTTCGTGCCAGCAGCCGCGGTAATACGAAGGGGGCTAG
CGTTACTCGGAATTATTGGGCGTAAAGCGTGC-----GTAGGCTGCTTAGTAAGTCAAAA
GTGAAAGCCTTGGGCTCAACCTAAGAATTGCTTTTGAAACTACCAAGCTTGAGTACTGTA
GGGGATAGCGGAATTCCTAGTGTAGGGGTGAAATTCGTAGATATTAGGAGGAACACCGGA
GGCGAAAGCGGTTATCTGGACAGTTACTGACGCTGTTGCACGAAAGCGTGGGGAGCAAAC
AGGATTAGATACCCTGGTAGTCCACGCAGTAAACGATGAGTGCTAGATGTTGGGATTTAA
GTCTCAGTGTCGCAGCTAACGCATTAAGCACTCCGCCTGGGGAGTACGGTCGCAAGATTA
AAACTCAAAGGAATTGACGGGGACCCGCACAAGCGGTGGAACATGTGGTTTAATTCGATG
CTACGCGAAAAACCTTACCAGGCCTTGACATGGTGATCATATGGCTGCGAAAGCAGTTAG
TCGGTTCGGCCGGATCGTCACAGGTGTTGCATGGCTGTCGTCAGCTCGTGTCGTGAGATG
TTGGGTTAAGTCCCGCAACGAGCGCAACCCTTATC-CTTAGTTGCCAGCGAGTGATGTCG
GGAACTTTAAGGAAACTGCCGGTGATAAGCCGGAGGAAGGTGGGGATGACGTCA------
------------------------------------------------------------
------------------------------------------------------------
------------------------------------------------------------
------------------------------------------------------------
------------------------------------------------------------
-------------------
>"Ca._Midichloria_sp."_of_Ovis_aries_HF568840.1
------------------------------------------------------------
------------------------------------------------------------
-----------------------------------------TGAAAGATTTA-TCGCTGC
AAG-ACGAGCCCATGCAGGATTAGCTAGTTGGTGAGGTAATGGCTCACCAAGGCAACGAT
CTTTAGTTGGTCTGAGAGGATGATCAGCCACACTGGAACTGAGACACGGTCCAGACTCCT
ACGGGAGGCAGCAGTGGGGAATATTGGACAATGGGCGTAAGCCTGATCCAGCGACGCCGC
GTGAATGAAGAAGGCCTTCGGGTTGTAAAGTTCTTTTAGTGGGGAAGATAATGACGGTAC
CCACAGAAAAAGCCCCGGCTAACTTCGTGCCAGCAGCCGCGGTAATACGAAGGGGGCTAG
CGTTACTCGGAATTATTGGGCGTAAAGCGTGC-----GTAGGCTGCTTAGTAAGTCAAAA
GTGAAAGCCTTGGGCTTAACCTAAGAATTGCTTTTGAAACTACTAAGCTTGAGTACTGTA
GGGGGTAGCGGAATTCCTAGTGTAGGGGTGAAATTCGTAGATATTAGGAGGAACACCGGA
GGCGAAAGCGGTTATCTGGACAGTCACTGACGCTGTTGCACGAAAGCGTGGGGAGCAAAC
AGGATTAGATACCCTGGTAGTCCACGCAGTAAACGATGAGTGCTAGATGTTGGGGTTTAA
GTCTCAGTGTCGCAGCTAACGCATTAAGCACTCCGCCTGGGGAGTACGGTCGCAAGATTA
AAACTCAAAGGAATTGACGGGGACCCGCACAACCGGTGGAACATGTGGTTTAATTCGATG
CTACGCGAAAAACCTTACCAGGCCTTGACATGGTGATCATATGGCTGCGAAAGCAGCTAG
TCGGTTCAGCCGAATCATCACAGGTGTTGCATGGCTGTCGTCAGCTCGTGTCGTGAGATG
TTGGGTTAAGTCCCGCAACGAGCGCAACCCTTATC-TTTAGTTGCCAGCGAGTAATGTCG
GGAACTTTAAGGGAACTGCCGGTGATAAGCCGGAGGAAGGTGGGGATGACGTCA------
------------------------------------------------------------
------------------------------------------------------------
------------------------------------------------------------
------------------------------------------------------------
------------------------------------------------------------
-------------------
>"Ca._Midichloria_sp."_of_Rhipicephalus_bursa_AM411595.1
------------------------------------------------------------
------------------------------------------------------------
------GGAAGCAATTGCTAATGTCGCATATAGCCGAGA--TGAAAGATTTA-TCGCTGC
AAG-ACGAGCCCATGCAGGATTAGCTAGTTGGTGG------GGCTCACCAAGGCAACGAT
CTTTAGTTGGTCTGAGAGGATGATCAGCCACACTGGAACTGAGACACGGTCCAGACTCCT
ACGGGAGGCAGCAGTGGGGAATATTGGACAATGGGCGTAAGCCTGATCCAACGACCCCGC
GTGAGTGAAGAAGGCCTTCGGGTTGTAAAGTTCTTTTAGTGGGGAAGATAATGACGGTAC
CCACAGAAAAAGCCCCGGCTAACTTCGTGCCAGCAGCCGCGGTAATACGAAGGGGGCTAG
CGTTACTCGGAATTATTGGGCGTAAAGCGTGC-----GTAGGCTGCTTAGTAAGTCAAAA
GTGAAAGCCTTGGGCTCAACCTAAGAATTGCTTTTGAAACTACTAAGCTTGAGTACTGTA
GGGGGTAGCGGAACTCCTAGTGTAGGGGTGAAATTCGTAGATATTAGGAGGAACACCGGA
GGCGAAAGCGGTTATCTGGACAGTCACTGACGCTGTTGCACGAAAGCGTGGGGAGCAAAC
AGGATTAGATACCCTGGTAGTCCACGCAGTAAACGATGAGTGCTAGATGTTGGGGTTTAA
GTCTCAGTGTCGCAGCTAACGCATTAAGCACTCCGCCTGGGGAGTACGGTCGCAAGATTA
AAACTCAAAGGAATTGACGGGGACCCGCACAAGCGGTGGAACATGTGGTTTAATTCGATG
CTACGCGAAAAACCTTACCAGGCCTTGACATGGTGATCATATGGCTGCGAAAGCAGCTAG
TCGGTTCGGCCGGATCATCACAGGTGTTGCATGGCTGTCGTCAGCTCGTGTCGTGAGATG
TTGGGTTAAGTCCCGCAACGAGCGCAACCCTTATC-CTTAGTTGCCAGCGAGTAATGTCG
GGAACTTTAAGGAAACTGCCGGTGATAAGCCGGAGGAAGGTGGGGATGACGTCAAGTCAG
CATGGCC-CTTACGGC-CTGGGCTACACACGTG---------------------------
------------------------------------------------------------
------------------------------------------------------------
------------------------------------------------------------
------------------------------------------------------------
-------------------
>"Ca._Cyrtobacter_zanobii"_HE978250.1
AGTGAACGCTGGCGGCATGCCTAACACATGCAAGTCGAACGGATTAATAGATGCTTGCAT
CTATTAATTAGTGGCAGACGGGTGAGTAATGCATAGGAATCTGCCTTATAGTACGAAATA
ACTATTGGAAACGGTAGCTAATGTCGTATATTGCCTAAGGGTGAAAGATTTA-TCGCTAT
AAG-ATGAGCCTATGTGGGATTAGCTAGTTGGTGGGGTAAAGGCCTACCAAGGCAACGAT
CTCTAGTTGGTCTGAGAGGATGATCAGCCACACTGGAACTGAGACACGGTCCAGACTCCT
ACGGGGGGCAGCAGTGAGGAATATTGGACAATGGGCGAAAGCCTGATCCAGCAATGCCGC
GTGAGTGATGAAGGCCTTCGGGTTGTAAAGCTCTTTCAGTGGGGAAGATAATGACGGTAC
CCACAGAAGAAGCCCCGGCTAACTTCGTGCCAGCAGCCGCGGTAATACGAAGGGGGCAAG
CGTTACTCGGAATTATTGGGCGTAAAGAGTGC-----GTAGGCGGTTTTGTAAGTCAGGA
ATGAAATCCTTAAGCTCAACTTAAGGGCTGTTTCTGAAACTGCAAGGCTTGAATATCGGA
GGGGATAGCGGAATTCCTAGTGTAGGGGTGGAATCCGTAGATATTAGGAGGAACACCGGA
GGCGAAAGCGGCTATCTGGACGATTATTGACGCTGTTGCACGAAAGCGTGGGGAGCAAAC
AGGATTAGATACCCTGGTAGTCCACGCAGTAAACGATGAGTGTTAGATGTCGGGATTTA-
-TCTCGGTGTCGTAGCTAACGCGTTAAACACTCCGCCTGAGGAGTACGATCGCAAGATTA
AAACTCAAAGGAATTGACGGGGACCCGCACAAGCGGTGGAACATGTGGTTTAATTCGATG
CTACGCGAAAAACCTTACCAGGCCTTGACATGGTGGTCGTACGACTAAGAAACTAGTCGG
TCAGTTCGGCTGGACCATCACAGGTGTTGCATGCCTGTCGTCAGCTCGTGTCGTGAGATG
TTGGGTTAAGTCCCGCAACGAGCGCAACCCTCATC-CTTAGTTGCCATCGGGTAATGCCG
GGAACTTTAAGGAAACTGCTGGTGCTAAGCCAGAGGAAGGTGGGGATGACGTCAAGTCAA
CATGGCC-CTTATGGC-CTGGGCTACACACGTGTTACAATGGCGATTACAATAGGAAGCG
ACGGGGTGACCCTGAGCAGATCCTCAAAAATCGCCTAAGTTCGGATTGCACTCTGCAACT
CGGGTGCATGAAGTTGGAATCGCTAGTAATCGCAGATCAGCATGCTGCGGTGAATACGTT
CCCGGGTCTTGTACACACTGCCCGTCACGCCATGGGAGTTGGTTCTACCTTAAGTAGGTG
CGCTAACCTCGCAAGAGGAGGTAGCCTACCACGGTGGGGTCGATGACTGGGGTGAAGTCG
TAACAAGGTAGCCGTAGGG
